# Supplementary material for: Varicose projection astrocytes: Conserved reactive cells in brain pathology
Source: Sci Adv. 2026 Jul 17;12(29):eady8204. doi: 10.1126/sciadv.ady8204 (PMC13378549; doi:10.1126/sciadv.ady8204)
Supplement: Supplementary file 2 — Supplementary Raw Data [file sciadv.ady8204_supplementary_raw_data.zip]

Archive with 1 entries (1 files):
- ady8204_supplementary_raw_data.xlsx
