# Supplementary material for: Varicose projection astrocytes: Conserved reactive cells in brain pathology
Source: Sci Adv. 2026 Jul 17;12(29):eady8204. doi: 10.1126/sciadv.ady8204 (PMC13378549; doi:10.1126/sciadv.ady8204)
Supplement: Supplementary file 2 — Supplementary Raw Data [file sciadv.ady8204_supplementary_raw_data.zip › ady8204_supplementary_raw_data.xlsx]

## Sheet: New Fig,2C
IF anti-GFAP-GLAST-Cd49f
Condition	Sample	Image	Varicose projection astrocytes	Total GFAP+ cells	Percentage of VP Astrocyted/total cell number
Ctr	S1	1	2	65	3.07692
	S1	2	0	64	0
	S1	3	2	52	3.84615
	S1	4	0	34	0
	S1	5	2	57	3.50877
	S1	6	3	94	3.19149
	S1	7	4	104	3.84615
	S1	8	2	67	2.98507
	S1	9	2	170	1.17647
	S1	10	5	198	2.52525
Ctr	S2	1	1	76	1.31579
	S2	2	2	42	4.7619
	S2	3	1	72	1.38889
	S2	4	2	35	5.71429
	S2	5	4	128	3.125
	S2	6	5	142	3.52113
	S2	7	6	116	5.17241
	S2	8	2	115	1.73913
	S2	9	1	52	1.92308
	S2	10	1	61	1.63934
Ctr	S3	1	0	26	0
	S3	2	0	25	0
	S3	3	2	109	1.83486
	S3	4	0	45	0
	S3	5	0	25	0
	S3	6	1	65	1.53846
	S3	7	0	75	0
	S3	8	0	54	0
	S3	9	1	59	1.69492
	S3	10	2	83	2.40964
IL1b+TNFa	S1	1	8	179	4.47
	S1	2	9	78	11.54
	S1	3	3	19	15.79
	S1	4	4	66	6.06
	S1	5	5	53	9.43
	S1	6	10	91	10.99
	S1	7	15	144	10.42
	S1	8	17	180	9.44
	S1	9	8	117	6.84
	S1	10	7	102	6.86
IL1b+TNFa	S2	1	5	46	10.87
	S2	2	13	258	5.04
	S2	3	16	204	7.84
	S2	4	30	371	8.09
	S2	5	18	207	8.7
	S2	6	14	354	3.95
	S2	7	17	266	6.39
	S2	8	12	289	4.15
	S2	9	8	145	5.52
	S2	10	13	180	7.22
IL1b+TNFa	S3	1	9	63	14.29
	S3	2	19	192	9.9
	S3	3	9	107	8.41
	S3	4	13	129	10.08
	S3	5	8	151	5.3
	S3	6	13	198	6.57
	S3	7	14	179	7.82
	S3	8	21	224	9.38
	S3	9	16	79	20.25
	S3	10	14	87	16.09

## Sheet: New Fig.2F
IF anti-GFAP-Sox9-Aldh1l1
Condition	Sample	Image	Varicose projection astrocytes	Total GFAP+ cells	Percentage of VP Astrocyted/total cell number
Ctr	S1	1	0	11	0
	S1	2	0	21	0
	S1	3	1	40	2.5
	S1	4	0	60	0
	S1	5	2	44	4.54545
	S1	6	0	13	0
	S1	7	2	14	14.2857
	S1	8	0	42	0
	S1	9	0	61	0
	S1	10	0	45	0
Ctr	S2	1	1	32	3.125
	S2	2	0	3	0
	S2	3	1	83	1.20482
	S2	4	0	21	0
	S2	5	1	15	6.66667
	S2	6	0	4	0
	S2	7	0	4	0
	S2	8	1	3	33.3333
	S2	9	1	21	4.7619
	S2	10	0	5	0
Ctr	S3	1	1	8	12.5
	S3	2	1	19	5.26316
	S3	3	1	17	5.88235
	S3	4	0	8	0
	S3	5	0	14	0
	S3	6	2	17	11.7647
	S3	7	2	17	11.7647
	S3	8	1	27	3.7037
	S3	9	2	48	4.16667
	S3	10	3	33	9.09091
IL1b+TNFa	S1	1	1	79	1.26582
	S1	2	7	104	6.73077
	S1	3	4	26	15.3846
	S1	4	2	15	13.3333
	S1	5	3	23	13.0435
	S1	6	3	33	9.09091
	S1	7	3	14	21.4286
	S1	8	5	86	5.81395
	S1	9	2	23	8.69565
	S1	10	4	26	15.3846
IL1b+TNFa	S2	1	4	18	22.2222
	S2	2	6	31	19.3548
	S2	3	4	34	11.7647
	S2	4	3	39	7.69231
	S2	5	5	71	7.04225
	S2	6	7	42	16.6667
	S2	7	6	33	18.1818
	S2	8	6	43	13.9535
	S2	9	8	31	25.8065
	S2	10	5	62	8.06452
IL1b+TNFa	S3	1	4	17	23.5294
	S3	2	4	27	14.8148
	S3	3	2	20	10
	S3	4	6	52	11.5385
	S3	5	6	54	11.1111
	S3	6	4	95	4.21053
	S3	7	4	39	10.2564
	S3	8	7	38	18.4211
	S3	9	3	34	8.82353
	S3	10	2	23	8.69565

## Sheet: Fig.3B
FIG. 3B
Condition	Sample	Image	Varicose projection astrocytes	Total astrocytes (GFAP+)	Percentage of VP Astrocyted/total cell number
Ctr 1	S1	1	9	11	0.818182
	S1	2	8	10	0.8
	S1	3	7	7	1
Ctr2	S2	4	11	13	0.846154
	S2	5	7	8	0.875
	S2	6	3	5	0.6
	S2	7
Ctr3	S3	1	5	5	1
	S3	2	9	10	0.9
	S3
LPS-1	S1	8	2	4	0.5
	S1	9	1	2	0.5
	S1	10	4	9	0.444444
LPS-2	S2	11	0	2	0
	S2	12	3	8	0.375
	S2	15	5	12	0.416667
LPS-3	S3	1	5	11	0.454545
	S3	2	2	9	0.222222

## Sheet: Fig.5B
FIG.5B
Condition	Sample	Image	Varicose projection astrocytes	Total astrocytes (DAPI)	Percentage of VP Astrocytes/total cell number
Ctrl	S1	1	4	272	0.0147059
Ctrl	S1	2	4	261	0.0153257
Ctrl	S1	3	3	375	0.008
Ctrl	S2	1	2	296	0.00675676
Ctrl	S2	2	0	432	0
Ctrl	S2	3	0	338	0
Ctrl	S3	1	2	357	0.00560224
Ctrl	S3	2	2	473	0.00422833
Ctrl	S3	3	1	392	0.00255102
IL1B	S1	1	8	318	0.0251572
IL1B	S1	2	2	309	0.00647249
IL1B	S1	3	9	376	0.0239362
IL1B	S2	1	1	314	0.00318471
IL1B	S2	2	8	301	0.0265781
IL1B	S2	3	3	290	0.0103448
IL1B	S3	1	8	239	0.0334728
IL1B	S3	2	10	356	0.0280899
IL1B	S3	3	13	338	0.0384615
TNFa	S1	1	1	277	0.00361011
TNFa	S1	2	4	431	0.00928074
TNFa	S1	3	8	379	0.0211082
TNFa	S2	1	4	402	0.00995025
TNFa	S2	2	5	557	0.00897666
TNFa	S2	3	3	409	0.00733496
TNFa	S3	1	6	420	0.0142857
TNFa	S3	2	3	422	0.007109
TNFa	S3	3	4	263	0.0152091
Double	S1	1	4	423	0.00945626
Double	S1	2	3	509	0.00589391
Double	S1	3	5	408	0.0122549
Double	S2	1	5	410	0.0121951
Double	S2	2	4	340	0.0117647
Double	S2	3	2	309	0.00647249
Double	S3	1	3	265	0.0113208
Double	S3	2	2	361	0.00554017
Double	S3	3	8	332	0.0240964

## Sheet: Fig.5E-F-G
FIG.5E-F-G
Image name	VP astrocytes #	Non-VP astrocytes #	Total astrocytes		VP astrocytes Density(VP/total GFAP+astrocytes)				Average
CD1_Sham_Female_1.mvd2 - Sh_F1_20x Contra_GFAP_Sec 1_A 1	3	12	15		0.2		Sham-Fem1-contra	Sham 1_contra	0.129782
CD1_Sham_Female_1.mvd2 - Sh_F1_20x Contra_GFAP_Sec 1_A 2	4	30	34		0.117647
CD1_Sham_Female_1.mvd2 - Sh_F1_20x Contra_GFAP_Sec 1_A 3	9	47	56		0.160714
CD1_Sham_Female_1.mvd2 - Sh_F1_20x Contra_GFAP_Sec 2_A 1	1	7	8		0.125
CD1_Sham_Female_1.mvd2 - Sh_F1_20x Contra_GFAP_Sec 2_A 2	6	40	46		0.130435
CD1_Sham_Female_1.mvd2 - Sh_F1_20x Contra_GFAP_Sec 2_A 3	3	30	33		0.0909091
CD1_Sham_Female_1.mvd2 - Sh_F1_20x Contra_GFAP_Sec 3_A 1	6	31	37		0.162162
CD1_Sham_Female_1.mvd2 - Sh_F1_20x Contra_GFAP_Sec 3_A 2	9	49	58		0.155172
CD1_Sham_Female_1.mvd2 - Sh_F1_20x Contra_GFAP_Sec 3_A 3	8	33	41		0.195122
CD1_Sham_Female_1.mvd2 - Sh_F1_20x Ipsi_GFAP_Sec 1_A 1	2	9	11		0.181818		Sham-Fem1-ipsi	Sham 1_ipsi	0.110991
CD1_Sham_Female_1.mvd2 - Sh_F1_20x Ipsi_GFAP_Sec 1_A 2	5	26	31		0.16129
CD1_Sham_Female_1.mvd2 - Sh_F1_20x Ipsi_GFAP_Sec 1_A 3	1	13	14		0.0714286
CD1_Sham_Female_1.mvd2 - Sh_F1_20x Ipsi_GFAP_Sec 2_A 1	4	33	37		0.108108
CD1_Sham_Female_1.mvd2 - Sh_F1_20x Ipsi_GFAP_Sec 2_A 2	3	34	37		0.0810811
CD1_Sham_Female_1.mvd2 - Sh_F1_20x Ipsi_GFAP_Sec 2_A 3	3	19	22		0.136364
CD1_Sham_Female_1.mvd2 - Sh_F1_20x Ipsi_GFAP_Sec 3_A 1	3	19	22		0.136364
CD1_Sham_Female_1.mvd2 - Sh_F1_20x Ipsi_GFAP_Sec 3_A 2	2	38	40		0.05
CD1_Sham_Female_1.mvd2 - Sh_F1_20x Ipsi_GFAP_Sec 3_A 3	5	64	69		0.0724638
			0
CD1_Sham_Male_1.mvd2 - Sh_M1_20x Contra_GFAP_Sec1_A 1	1	12	13		0.0769231		Sham-Male1-contra	Sham 2_contra	0.128633
CD1_Sham_Male_1.mvd2 - Sh_M1_20x Contra_GFAP_Sec1_A 2	2	26	28		0.0714286
CD1_Sham_Male_1.mvd2 - Sh_M1_20x Contra_GFAP_Sec1_A 3	3	14	17		0.176471
CD1_Sham_Male_1.mvd2 - Sh_M1_20x Contra_GFAP_Sec2_A 1	2	7	9		0.222222
CD1_Sham_Male_1.mvd2 - Sh_M1_20x Contra_GFAP_Sec2_A 2	6	25	31		0.193548
CD1_Sham_Male_1.mvd2 - Sh_M1_20x Contra_GFAP_Sec2_A 3	3	25	28		0.107143
CD1_Sham_Male_1.mvd2 - Sh_M1_20x Contra_GFAP_Sec3_A 1	1	5	6		0.166667
CD1_Sham_Male_1.mvd2 - Sh_M1_20x Contra_GFAP_Sec3_A 2	4	26	30		0.133333
CD1_Sham_Male_1.mvd2 - Sh_M1_20x Contra_GFAP_Sec3_A 3	4	28	32		0.125
CD1_Sham_Male_1.mvd2 - Sh_M1_20x Ipsi_GFAP_Sec1_A 1	3	15	18		0.166667		Sham-Male1-ipsi	Sham 2_ipsi	0.11585
CD1_Sham_Male_1.mvd2 - Sh_M1_20x Ipsi_GFAP_Sec1_A 2	4	20	24		0.166667
CD1_Sham_Male_1.mvd2 - Sh_M1_20x Ipsi_GFAP_Sec1_A 3	3	13	16		0.1875
CD1_Sham_Male_1.mvd2 - Sh_M1_20x Ipsi_GFAP_Sec2_A 1	0	4	4		0
CD1_Sham_Male_1.mvd2 - Sh_M1_20x Ipsi_GFAP_Sec2_A 2	3	28	31		0.0967742
CD1_Sham_Male_1.mvd2 - Sh_M1_20x Ipsi_GFAP_Sec2_A 3	4	40	44		0.0909091
CD1_Sham_Male_1.mvd2 - Sh_M1_20x Ipsi_GFAP_Sec3_A 1	2	14	16		0.125
CD1_Sham_Male_1.mvd2 - Sh_M1_20x Ipsi_GFAP_Sec3_A 2	3	23	26		0.115385
CD1_Sham_Male_1.mvd2 - Sh_M1_20x Ipsi_GFAP_Sec3_A 3	3	29	32		0.09375
			0
CD1_Sham_Male_2.mvd2 - Sh_M2_20x Contra_GFAP_Sec 1_A 1	3	14	17		0.176471		Sham-Male2-contra	Sham 3_contra	0.119209
CD1_Sham_Male_2.mvd2 - Sh_M2_20x Contra_GFAP_Sec 1_A 2	3	17	20		0.15
CD1_Sham_Male_2.mvd2 - Sh_M2_20x Contra_GFAP_Sec 1_A 3	1	11	12		0.0833333
CD1_Sham_Male_2.mvd2 - Sh_M2_20x Contra_GFAP_Sec 2_A 1	2	10	12		0.166667
CD1_Sham_Male_2.mvd2 - Sh_M2_20x Contra_GFAP_Sec 2_A 2	2	14	16		0.125
CD1_Sham_Male_2.mvd2 - Sh_M2_20x Contra_GFAP_Sec 2_A 3	1	12	13		0.0769231
CD1_Sham_Male_2.mvd2 - Sh_M2_20x Contra_GFAP_Sec 3_A 1	1	7	8		0.125
CD1_Sham_Male_2.mvd2 - Sh_M2_20x Contra_GFAP_Sec 3_A 2	3	16	19		0.157895
CD1_Sham_Male_2.mvd2 - Sh_M2_20x Contra_GFAP_Sec 3_A 3	2	7	9		0.222222
CD1_Sham_Male_2.mvd2 - Sh_M2_20x Ipsi_GFAP_Sec 1_A 1	4	19	23		0.173913		Sham-Male2-ipsi	Sham 3_ipsi	0.0958064
CD1_Sham_Male_2.mvd2 - Sh_M2_20x Ipsi_GFAP_Sec 1_A 2	2	11	13		0.153846
CD1_Sham_Male_2.mvd2 - Sh_M2_20x Ipsi_GFAP_Sec 1_A 3	0	4	4		0
CD1_Sham_Male_2.mvd2 - Sh_M2_20x Ipsi_GFAP_Sec 2_A 1	1	10	11		0.0909091
CD1_Sham_Male_2.mvd2 - Sh_M2_20x Ipsi_GFAP_Sec 2_A 2	1	9	10		0.1
CD1_Sham_Male_2.mvd2 - Sh_M2_20x Ipsi_GFAP_Sec 2_A 3	1	12	13		0.0769231
CD1_Sham_Male_2.mvd2 - Sh_M2_20x Ipsi_GFAP_Sec 3_A 1	1	8	9		0.111111
CD1_Sham_Male_2.mvd2 - Sh_M2_20x Ipsi_GFAP_Sec 3_A 2	3	27	30		0.1
CD1_Sham_Male_2.mvd2 - Sh_M2_20x Ipsi_GFAP_Sec 3_A 3	1	17	18		0.0555556
CD1_TBI_Female_1.mvd2 - TBI_F1_20x Contra_GFAP_Sec1_A 1	2	13	15		0.133333		TBI-Fem1-contra	TBI 1_contra	0.230639
CD1_TBI_Female_1.mvd2 - TBI_F1_20x Contra_GFAP_Sec1_A 2	1	7	8		0.125
CD1_TBI_Female_1.mvd2 - TBI_F1_20x Contra_GFAP_Sec1_A 3	3	20	23		0.130435
CD1_TBI_Female_1.mvd2 - TBI_F1_20x Contra_GFAP_Sec2_A 1	2	7	9		0.222222
CD1_TBI_Female_1.mvd2 - TBI_F1_20x Contra_GFAP_Sec2_A 2	4	30	34		0.117647
CD1_TBI_Female_1.mvd2 - TBI_F1_20x Contra_GFAP_Sec2_A 3	2	28	30		0.0666667
CD1_TBI_Female_1.mvd2 - TBI_F1_20x Contra_GFAP_Sec3_A 1	2	13	15		0.133333
CD1_TBI_Female_1.mvd2 - TBI_F1_20x Contra_GFAP_Sec3_A 2	5	26	31		0.16129
CD1_TBI_Female_1.mvd2 - TBI_F1_20x Contra_GFAP_Sec3_A 3	1	7	8		0.125
CD1_TBI_Female_1.mvd2 - TBI_F1_20x Ipsi_GFAP_Sec1_A 1	9	20	29		0.310345		TBI-Fem1-ipsi	TBI 1_ipsi	0.326286
CD1_TBI_Female_1.mvd2 - TBI_F1_20x Ipsi_GFAP_Sec1_A 2	7	24	31		0.225806
CD1_TBI_Female_1.mvd2 - TBI_F1_20x Ipsi_GFAP_Sec1_A 3	11	18	29		0.37931
CD1_TBI_Female_1.mvd2 - TBI_F1_20x Ipsi_GFAP_Sec2_A 1	16	22	38		0.421053
CD1_TBI_Female_1.mvd2 - TBI_F1_20x Ipsi_GFAP_Sec2_A 2	13	23	36		0.361111
CD1_TBI_Female_1.mvd2 - TBI_F1_20x Ipsi_GFAP_Sec2_A 3	4	9	13		0.307692
CD1_TBI_Female_1.mvd2 - TBI_F1_20x Ipsi_GFAP_Sec3_A 1	5	12	17		0.294118
CD1_TBI_Female_1.mvd2 - TBI_F1_20x Ipsi_GFAP_Sec3_A 2	5	9	14		0.357143
CD1_TBI_Female_1.mvd2 - TBI_F1_20x Ipsi_GFAP_Sec3_A 3	7	18	25		0.28
CD1_TBI_Female_2.mvd2 - TBI_F2_20x Contra_GFAP_Sec1_A 1	3	15	18		0.166667		TBI-Fem2-contra	TBI 2_contra	0.224983
CD1_TBI_Female_2.mvd2 - TBI_F2_20x Contra_GFAP_Sec1_A 2	4	36	40		0.1
CD1_TBI_Female_2.mvd2 - TBI_F2_20x Contra_GFAP_Sec1_A 3	3	16	19		0.157895
CD1_TBI_Female_2.mvd2 - TBI_F2_20x Contra_GFAP_Sec2_A 1	1	8	9		0.111111
CD1_TBI_Female_2.mvd2 - TBI_F2_20x Contra_GFAP_Sec2_A 2	4	28	32		0.125
CD1_TBI_Female_2.mvd2 - TBI_F2_20x Contra_GFAP_Sec2_A 3	4	18	22		0.181818
CD1_TBI_Female_2.mvd2 - TBI_F2_20x Contra_GFAP_Sec3_A 1	2	11	13		0.153846
CD1_TBI_Female_2.mvd2 - TBI_F2_20x Contra_GFAP_Sec3_A 2	3	14	17		0.176471
CD1_TBI_Female_2.mvd2 - TBI_F2_20x Contra_GFAP_Sec3_A 3	2	13	15		0.133333
CD1_TBI_Female_2.mvd2 - TBI_F2_20x Ipsi_GFAP_Sec1_A 1	6	19	25		0.24		TBI-Fem2-ipsi	TBI 2_ipsi	0.304839
CD1_TBI_Female_2.mvd2 - TBI_F2_20x Ipsi_GFAP_Sec1_A 2	15	19	34		0.441176
CD1_TBI_Female_2.mvd2 - TBI_F2_20x Ipsi_GFAP_Sec1_A 3	11	28	39		0.282051
CD1_TBI_Female_2.mvd2 - TBI_F2_20x Ipsi_GFAP_Sec2_A 1	7	24	31		0.225806
CD1_TBI_Female_2.mvd2 - TBI_F2_20x Ipsi_GFAP_Sec2_A 2	12	27	39		0.307692
CD1_TBI_Female_2.mvd2 - TBI_F2_20x Ipsi_GFAP_Sec2_A 3	7	16	23		0.304348
CD1_TBI_Female_2.mvd2 - TBI_F2_20x Ipsi_GFAP_Sec3_A 1	5	20	25		0.2
CD1_TBI_Female_2.mvd2 - TBI_F2_20x Ipsi_GFAP_Sec3_A 2	10	13	23		0.434783
CD1_TBI_Female_2.mvd2 - TBI_F2_20x Ipsi_GFAP_Sec3_A 3	4	9	13		0.307692
			0
CD1_TBI_Male_1.mvd2 - TBI_M1_20x Contra_GFAP_Sec1_A 1	4	11	15		0.266667		TBI-Male1-contra	TBI 3_contra	0.257822
CD1_TBI_Male_1.mvd2 - TBI_M1_20x Contra_GFAP_Sec1_A 2	5	30	35		0.142857
CD1_TBI_Male_1.mvd2 - TBI_M1_20x Contra_GFAP_Sec1_A 3	2	13	15		0.133333
CD1_TBI_Male_1.mvd2 - TBI_M1_20x Contra_GFAP_Sec2_A 1	1	7	8		0.125
CD1_TBI_Male_1.mvd2 - TBI_M1_20x Contra_GFAP_Sec2_A 2	3	27	30		0.1
CD1_TBI_Male_1.mvd2 - TBI_M1_20x Contra_GFAP_Sec2_A 3	5	29	34		0.147059
CD1_TBI_Male_1.mvd2 - TBI_M1_20x Contra_GFAP_Sec3_A 1	2	8	10		0.2
CD1_TBI_Male_1.mvd2 - TBI_M1_20x Contra_GFAP_Sec3_A 2	2	11	13		0.153846
CD1_TBI_Male_1.mvd2 - TBI_M1_20x Contra_GFAP_Sec3_A 3	2	21	23		0.0869565
CD1_TBI_Male_1.mvd2 - TBI_M1_20x Ipsi_GFAP_Sec1_A 1	2	2	4		0.5		TBI-Male1-ipsi	TBI 3_ipsi	0.365008
CD1_TBI_Male_1.mvd2 - TBI_M1_20x Ipsi_GFAP_Sec1_A 2	3	10	13		0.230769
CD1_TBI_Male_1.mvd2 - TBI_M1_20x Ipsi_GFAP_Sec1_A 3	12	15	27		0.444444
CD1_TBI_Male_1.mvd2 - TBI_M1_20x Ipsi_GFAP_Sec2_A 1	4	8	12		0.333333
CD1_TBI_Male_1.mvd2 - TBI_M1_20x Ipsi_GFAP_Sec2_A 2	11	29	40		0.275
CD1_TBI_Male_1.mvd2 - TBI_M1_20x Ipsi_GFAP_Sec2_A 3	10	12	22		0.454545
CD1_TBI_Male_1.mvd2 - TBI_M1_20x Ipsi_GFAP_Sec3_A 1	7	22	29		0.241379
CD1_TBI_Male_1.mvd2 - TBI_M1_20x Ipsi_GFAP_Sec3_A 2	17	36	53		0.320755
CD1_TBI_Male_1.mvd2 - TBI_M1_20x Ipsi_GFAP_Sec3_A 3	16	17	33		0.484848
CD1_TBI_Male_2.mvd2 - TBI_M2_20x Contra_GFAP_Sec1_A 1	4	13	17		0.235294		TBI Male2-contra	TBI 4_contra	0.137554
CD1_TBI_Male_2.mvd2 - TBI_M2_20x Contra_GFAP_Sec1_A 2	4	42	46		0.0869565
CD1_TBI_Male_2.mvd2 - TBI_M2_20x Contra_GFAP_Sec1_A 3	5	30	35		0.142857
CD1_TBI_Male_2.mvd2 - TBI_M2_20x Contra_GFAP_Sec2_A 1	4	18	22		0.181818
CD1_TBI_Male_2.mvd2 - TBI_M2_20x Contra_GFAP_Sec2_A 2	5	23	28		0.178571
CD1_TBI_Male_2.mvd2 - TBI_M2_20x Contra_GFAP_Sec2_A 3	8	50	58		0.137931
CD1_TBI_Male_2.mvd2 - TBI_M2_20x Contra_GFAP_Sec3_A 1	2	16	18		0.111111
CD1_TBI_Male_2.mvd2 - TBI_M2_20x Contra_GFAP_Sec3_A 2	3	26	29		0.103448
CD1_TBI_Male_2.mvd2 - TBI_M2_20x Contra_GFAP_Sec3_A 3	3	47	50		0.06
CD1_TBI_Male_2.mvd2 - TBI_M2_20x Ipsi_GFAP_Sec1_A 1	6	12	18		0.333333		TBI Male2-ipsi	TBI 4_ipsi	0.321138
CD1_TBI_Male_2.mvd2 - TBI_M2_20x Ipsi_GFAP_Sec1_A 2	4	20	24		0.166667
CD1_TBI_Male_2.mvd2 - TBI_M2_20x Ipsi_GFAP_Sec1_A 3	7	8	15		0.466667
CD1_TBI_Male_2.mvd2 - TBI_M2_20x Ipsi_GFAP_Sec2_A 1	6	12	18		0.333333
CD1_TBI_Male_2.mvd2 - TBI_M2_20x Ipsi_GFAP_Sec2_A 2	22	42	64		0.34375
CD1_TBI_Male_2.mvd2 - TBI_M2_20x Ipsi_GFAP_Sec2_A 3	12	33	45		0.266667
CD1_TBI_Male_2.mvd2 - TBI_M2_20x Ipsi_GFAP_Sec3_A 1	6	13	19		0.315789
CD1_TBI_Male_2.mvd2 - TBI_M2_20x Ipsi_GFAP_Sec3_A 2	6	23	29		0.206897
CD1_TBI_Male_2.mvd2 - TBI_M2_20x Ipsi_GFAP_Sec3_A 3	16	19	35		0.457143

## Sheet: Fig.5O
FIG.5O
			LPS					PBS
		MOUSE CHIP	Numer of Vp Astrocytes	Total Number of Cells	Normalized	%	MOUSE CHIP	Numer of Vp Astrocytes	Total Number of Cells	Normalized	%
		A59_EOBE	2	10	0.2	20	A67_BBDD	0	9	0	0
			1	8	0.125	12.5		0	7	0	0
			1	11	0.0909	9.0909		0	8	0	0
		A62_BCBD	1	17	0.0588	5.8824	A71_BE69	0	10	0	0
			1	6	0.1667	16.6667		0	8	0	0
			1	16	0.0625	6.25		0	7	0	0
		A52_2705	2	8	0.25	25	A53_8A5F	0	9	0	0
			1	11	0.0909	9.0909		0	4	0	0
		TOTAL	10	87	1.0448	104.481	TOTAL	0	62	0	0

## Sheet: Fig6.A-B-C
FIG.6A-B-C
Condition	Sample	Image	Varicose projection astrocytes	Total astrocytes (GFAP+)	Percentage of VP Astrocytes/total cell number
Healthy	1	Sum from 3 images	25	228	0.109649
	2	Sum from 3 images	21	191	0.109948
	3	Sum from 3 images	16	151	0.10596
Alzheimer's disease	1	Sum from 3 images	68	272	0.25
	2	Sum from 3 images	143	415	0.344578
	3	Sum from 3 images	77	322	0.23913
			81	168	0.482143
Multiple Sclerosis	1	Sum from 3 images	124	239	0.518828
	2	Sum from 3 images	88	222	0.396396
	3	Sum from 3 images	44	144	0.305556
Parkinson's disease	1	Sum from 3 images	63	226	0.278761
	2	Sum from 3 images	38	234	0.162393
	3	Sum from 3 images	69	232	0.297414

## Sheet: Fig.6H-M
FIG.6H-M
Condition	Sample	Image	Varicose projection astrocytes	Total astrocytes (GFAP+)	Percentage of VP Astrocytes/total cell number
CTR	1	0	5	17	0.294118
		1	12	167	0.0718563
		2	12	99	0.121212
		3	17	116	0.146552
CTR	2	1	18	139	0.129496
		2	18	122	0.147541
		3	9	51	0.176471
CTR	3	1	10	106	0.0943396
		2	8	54	0.148148
		3	15	137	0.109489
PD	1	0	7	22	0.318182
		1	47	106	0.443396
		2	47	102	0.460784
		3	38	136	0.279412
PD	2	1	62	141	0.439716
		2	48	131	0.366412
		3	41	109	0.376147
PD	3	1	35	126	0.277778
		2	49	103	0.475728
		3	48	107	0.448598

## Sheet: Fig.7A-B
FIG.7A
Condition	Sample	Image	Varicose projection astrocytes	Total astrocytes (GFAP)	Percentage of VP Astrocytes/total cell number
No epilepsy	31	1	1	145	0.00689655
	31	2	1	147	0.00680272
	31	3	0	143	0
No epilepsy	39	1	3	166	0.0180723
	39	2	1	163	0.00613497
	39	3	0	165	0
No epilepsy	34	1	1	164	0.00609756
	34	2	1	173	0.00578035
	34	3	2	163	0.0122699
Epilepsy due to hippocampus sclerosis	12	1	6	233	0.0257511
	12	2	2	229	0.00873362
	12	3	2	230	0.00869565
Epilepsy due to hippocampus sclerosis	8	1	4	284	0.0140845
	8	2	3	258	0.0116279
	8	3	4	250	0.016
Epilepsy due to hippocampus sclerosis	15	1	3	241	0.0124481
	15	2	3	227	0.0132159
	15	3	2	230	0.00869565
Cortical epilepsy due to CNS tumour	14	1	4	260	0.0153846
	14	2	2	290	0.00689655
	14	3	3	281	0.0106762
Cortical epilepsy due to CNS tumour	29	1	5	163	0.0306748
	29	2	3	161	0.0186335
	29	3	3	159	0.0188679
Cortical epilepsy due to CNS tumour	17	1	2	164	0.0121951
	17	2	3	173	0.017341
	17	3	2	163	0.0122699
FIG.7B
Condition	Sample	Image	Varicose projection astrocytes	Total astrocytes (GFAP)	Percentage of VP Astrocytes/total cell number
Ctr (Younger)		1	1	145	0.00689655
		2	1	147	0.00680272
		3	0	143	0
Ctr (Younger)		1	3	166	0.0180723
		2	1	163	0.00613497
		3	0	165	0
Ctr (Younger)		1	1	164	0.00609756
		2	1	173	0.00578035
		3	2	163	0.0122699
Ctr (Aged)	1	from data in FIg 6	25	228	0.109649
	2	from data in FIg 6	21	191	0.109948
	3	from data in FIg 6	16	151	0.10596

## Sheet: Fig. S1
Condition	Sample	Sox9+cells	Total DAPI	Sox9+ cell density
Ctr	S1	35	36	0.972222	0.96002
	S2	58	58	1
	S3	25	28	0.892857
	S4	39	40	0.975
Condition	Sample	Aqp4+cells	Total DAPI	Aqp4+ cell density
Ctr	S1	59	59	1	0.978535
	S2	32	33	0.969697
	S3	34	36	0.944444
	S4	40	40	1
Condition	Sample	Kir4.1+cells	Total DAPI	Kir4.1+ cell density
Ctr	S1	28	33	0.848485	0.921496
	S2	31	31	1
	S3	18	20	0.9
	S4	75	80	0.9375

[truncated: 3 more sheets: Fig. S2, Fig.S3, Fig.S8]
